# Supplementary material for: Pyrrolopyrimidines: Design, Synthesis and Antitumor Properties of Novel Tricyclic Pyrrolo [2,3-d]pyrimidine Derivatives
Source: Molecules. 2025 Jul 10;30(14):2917. doi: 10.3390/molecules30142917 (PMC12299203; doi:10.3390/molecules30142917)
Supplement: Supplementary file 1 [file molecules-30-02917-s001.zip]

Archive with 1 entries (1 files):
- molecules-3716245-supplementary.pdf
